# Supplementary material for: Enhancement of Skin Delivery of Drugs Using Proposome Depends on Drug Lipophilicity
Source: Pharmaceutics. 2021 Sep 13;13(9):1457. doi: 10.3390/pharmaceutics13091457 (PMC8469902; doi:10.3390/pharmaceutics13091457)
Supplement: Supplementary file 1 [file pharmaceutics-13-01457-s001.zip]

Archive with 1 entries (1 files):
- pharmaceutics-1333778-supplementary.pdf
